# Supplementary material for: A Slow-Release Fertilizer of Urea Prepared via Melt Blending with Degradable Poly(lactic acid): Formulation and Release Mechanisms
Source: Polymers (Basel). 2021 Jun 3;13(11):1856. doi: 10.3390/polym13111856 (PMC8199746; doi:10.3390/polym13111856)
Supplement: Supplementary file 1 [file polymers-13-01856-s001.zip]

Archive with 1 entries (1 files):
- polymers-1209890-SI.pdf
